# Supplementary material for: CYP2C:TG Haplotype in Native Mexicans, Molecular Ancestry and Its Implications for CYP2C19 Genotype–Phenotype Correlation
Source: Pharmaceuticals (Basel). 2025 Dec 19;19(1):6. doi: 10.3390/ph19010006 (PMC12844601; doi:10.3390/ph19010006)
Supplement: Supplementary file 1 [file pharmaceuticals-19-00006-s001.zip]

Archive with 1 entries (1 files):
- pharmaceuticals-4003704-supplementary.pdf
